# Supplementary material for: Sympatric non-biting flies serve as potential vectors of zoonotic protozoan parasites on pig farms in China
Source: Parasit Vectors. 2025 Feb 18;18:59. doi: 10.1186/s13071-025-06686-2 (PMC11837656; doi:10.1186/s13071-025-06686-2)
Supplement: Supplementary file 1 — Additional file 1: Table S1. Sociodemographic characteristics of the study population of non-biting flies (NBFs) and pigs [file 13071_2025_6686_MOESM1_ESM.xls]

## Sheet: Table S1
Locations	Sampling site	Breeding scale	No. fecal samples from pigs	Pigs types	No. fecal samples	Protozoan positive in pigs (%) Genotype/ Species			No. collection of flies	Species of flies	No. collection for fly species	No. NBFs pools	Protozoan positive in NFBFs (%) Genotype/ Species
						Cryptosporidium spp. (18S rRNA)	E. bieneusi (ITS)	Blastocystis sp. (SSU rRNA)					Cryptosporidium spp. (18S rRNA)		E. bieneusi (ITS)		Blastocystis sp. (SSU rRNA)
													On surface	Lysate	On surface	Lysate	On surface	Lysate
Henan
	Xinyang	Scattering	129	Weaning pigs (1–2 months)	87	0% (0/129)	10.1% (13/129)	47.3% (61/129)	250	Musca domestica	130	13 groups	0% (0/25)	0% (0/25)	0% (0/25)	0% (0/25)	46.2% (6/13) ST3(2)/ST5(4)	15.4% (2/13) ST3(2)
				Sows (> 6 months)	42		EbpC (13)	ST5 (61)		Lucilia sericata	60	6 groups					83.3% (5/6) ST3(3)/ST5(2)	50.0% (3/6) ST3(3)
										Chrysomya megacephala	60	6 groups					66.7% (4/6) ST3(4)	50.0% (3/6) ST3(2)/ST5(1)
	Xuchang	Intensive farming	100	Suckling piglets (< 21days)	40	2.0% (2/100)	2.0% (2/100)	24.0% (24/100)	200	Musca domestica	150	15 groups	6.7% (1/15） Cryptosporidium suis (1)	0% (0/20)	6.7% (1/15) EbpC(1）	26.66%(4/15) EbpC(3)/EbpA(1)	60.0 % (9/15) ST3(7)/ST5(2)	40% (6/15) ST3(5)/ST5(1)
				Weaning pigs (1–2 months)	20	Cryptosporidium scrofarum (1)， Cryptosporidium suis (1)	EbpC (2)	ST1 (1), ST5 (23)		Lucilia sericata	50	5 groups	0% (0/5)		0% (0/5)	0% (0/5)	100% (5/5) ST3(5)	0% (0/5)
				Finishing pigs (3–6 months)	20
				Sows (> 6 months)	20
	Zhoukou	Scattering	87	Suckling piglets (< 21days)	33	8.0% (7/87)	9.2% (8/87)	49.4% (43/87)	390	Musca domestica	390	39 groups	0% (0/39)	0% (0/39)	0% (0/39)	2.6% (1/39) EbpC (1)	5.1% (2/39) ST5(2)	0% (0/39)
				Weaning pigs (1–2 months)	27	Cryptosporidium scrofarum (7)	EbpA (6), EbpC (2)	ST1 (3), ST3 (1), ST5 (39)
				Sows (> 6 months)	27
	Kaifeng	Scattering	76	Weaning pigs (1–2 months)	76	0% (0/76)	26.3% (20/76)	53.9% (41/76)	260	Musca domestica	260	26 groups	0% (0/26)	0% (0/26)	0% (0/26)	0% (0/26)	3.8% (1/26) ST5(1)	3.8% (1/26) ST5(1)
							CHS5 (1), H (1), CHG19 (1), EbpA (2), Henan-IV (3), EbpC (12)	ST5 (41)
	Zhumadian	Scattering	30	Weaning pigs (1–2 months)	10	3.3% (1/30)	16.7% (5/30)	33.3% (10/30)	60	Musca domestica	60	6 groups	0% (0/6)	0% (0/6)	0% (0/6)	0% (0/6)	50.0% (3/6) ST3(3)	0% (0/6)
				Finishing pigs (3–6 months)	20	Cryptosporidium scrofarum (1)	EbpC (3), EbpA (1), Henan-IV (1)	ST5 (9), ST3 (1)
	Hebi	Intensive farming	26	Suckling piglets (< 21days)	26	0% (0/26)	0% (0/26)	30.8% (8/26)	150	Musca domestica	150	15 groups	0% (0/15)	0% (0/15)	0% (0/15)	0% (0/15)	0% (0/15)	0% (0/15)
								ST5 (8)
	Nanyang	Scattering	12	Weaning pigs (1–2 months)	7	25.0% (3/12)	91.7% (11/12)	16.7% (2/12)	40	Musca domestica	20	2 groups	0% (0/4)	0% (0/4)	0% (0/4)	0% (0/4)	0% (0/4)	0% (0/4)
				Finishing pigs (3–6 months)	5	Cryptosporidium suis (3)	EbpC (6), CHG19 (2), PigEBITS5 (3)	ST5 (2)		Lucilia sericata	20	2 groups
Shaanxi
	Weinan1	Intensive farming	262	Suckling piglets (< 21days)	66	3.5% (16/462)	14.7% (68/462)	11.9% (55/462)	130	Musca domestica	90	99 groups	0% (0/103)	0% (0/103)	8.1% (8/99) EbpC(8)	2.0% (2/99) EbpC(2)	4.0% (4/99) ST3(4)	2.0% (2/99) ST1(2)
				Weaning pigs (1–2 months)	96	Cryptosporidium suis (14)	EbpC (31), HIJ-IV (4), O (3), EbpA (29)	ST5 (40), ST3 (8), ST1 (7)		Lucilia sericata	10	1 group
				Finishing pigs (3–6 months)	278					Helicophagella melanura	10	1 group
				Sows (> 6 months)	22	Cryptosporidiumscrofarum (2)	BEB6 (1)			Aldrichina grahami	20	2 groups
	Weinan2	Scattering	200	Finishing pigs (3–6 months)	200				900	Musca domestica	900	90 groups	0% (0/90)	0% (0/90)	0% (0/90)	0% (0/90)	0% (0/90)	0% (0/90)
	Baoji	Scattering	250	Finishing pigs (3–6 months)	250	0.8% (2/250)	1.2% (3/250)	37.6% (94/250)	60	Musca domestica	60	6 groups	0% (0/6)	0% (0/6)	0% (0/6)	0% (0/6)	33.3% (2/6) ST3(2)	33.3% (2/6) ST3(2)
						Cryptosporidium scrofarum (1), Cryptosporidium suis (1)	EbpC (3)	ST5 (82), ST3 (6), ST1 (6)
	Xianyang	Intensive farming	200	Finishing pigs (3–6 months)	60	0% (0/200)	1.5% (3/200)	8.5% (17/200)	20	Musca domestica	20	2 groups	0% (0/2)	0% (0/2)	0% (0/2)	0% (0/2)	0% (0/2)	0% (0/2)
				Sows (> 6 months)	140		EbpA (3)	ST5 (17)
	Hanzhong	Intensive farming	30	Suckling piglets (< 21days)	10	0% (0/30)	0% (0/30)	43.3% (13/30)ST5 (13)	160	Musca domestica	160	16 groups	0% (0/103)	0% (0/103)	8.1% (8/99) EbpC(8)	2.0% (2/99) EbpC(2)	4.0% (4/99) ST3(4)	2.0% (2/99) ST1(2)
Shangdong				Sows (> 6 months)	20
	Linyi	Scattering	29	Suckling piglets (< 21days)	10	0% (0/29)	31.0% (9/29)	38.0% (11/29)ST5 (11)	190	Musca domestica	150	15 groups	0% (0/19)	0% (0/19)	13.3% (2/15) EbpC(2)	13.3% (2/15) EbpC(2)	53.3% (8/15) ST3(8)	40%(6/15) ST3(2)/ST5(4)
				Weaning pigs (1–2 months)	9		EbpA (5), PigEBITS5 (4)			Lucilia sericata	40	4 groups			0% (0/4)	0% (0/4)	100% (4/4) ST3(4)	50% (2/4) ST5(2)
				Sows (> 6 months)	10
	Heze	Scattering	40	Weaning pigs (1–2 months)	40	0% (0/40)	45.0% (18/40)	35.0% (14/40)	190	Musca domestica	190	19 groups	0% (0/19)	0% (0/19)	0% (0/19)	0% (0/19)	36.8% (7/19) ST3(6)/ST5(1)	0% (0/19)
							CHS5 (2), EbpA (2), EbpC (12), CHG19 (2)	ST3 (3), ST5 (11)
Guangdong
	Heyuan	Scattering	108	Suckling piglets (< 21days)	9	1.9% (2/108)	19.4% (21/108)	62.0% (67/108)	60	Musca domestica	60	6 groups	0% (0/6)	0% (0/6)	0% (0/6)	0% (0/6)	83.3% (5/6) ST3(4)/ST5(1)	83.3% (5/6) ST3(3), ST5(2)
				Finishing pigs (3–6 months)	37
Jiangsu				Sows (> 6 months)	23		PigEBITS5 (5)
	Xuzhou	Intensive farming	108	Weaning pigs (1–2 months)	33	7.4% (8/108)	41.7% (45/108)	47.2% (51/108)	130	Musca domestica	100	10 groups	0% (0/10)	0% (0/13)	40.0% (4/10) EbpC(2), EbpA(2)	0% (0/13)	40% (4/10) ST3(3)/ST5(1)	0% (0/13)
				Sows (> 6 months)	75	Cryptosporidium scrofarum (8)	EbpC (44), CHS5 (1)	ST5 (47), ST3 (2), ST1 (2)		Lucilia sericata	20	2 groups	0% (0/2)		0% (0/2)		50% (1/2) ST3(1)
										Helicophagella melanura	10	1 group	100% (1/1) Cryptosporidium scrofarum (1)		0% (0/1)		0% (0/1)
Jiangxi
	Xinyu	Intensive farming	107	Suckling piglets (< 21days)	54	0% (0/107)	0% (0/107)	39.3% (42/107)	230	Musca domestica	230	23 groups	0% (0/23)	0% (0/23)	0% (0/23)	0% (0/23)	4.3% (1/23) ST5(1)	8.7%(2/23) ST3(1)/ST5(1)
				Sows (> 6 months)	53			ST5 (42)
Total			1794		1794	2.3% (41/1794)	12.6% (226/1794)	30.8% (553/1794)	3420		3420		0.6% (2/342)	0% (0/342)	4.4% (15/342)	2.7% (9/342)	20.8% (71/342)	10.5% (36/342)
						Cryptosporidium scrofarum (20), Cryptosporidium suis (21)	EbpC (141), EbpA (51), HIJ-IV (4), PigEBITS5 (12), Henan-IV (4), BEB6 (1), CHS5 (4), H (1), O (3), CHG19 (5)	ST5 (508), ST3 (24), ST1 (21)					Cryptosporidium suis (1), Cryptosporidium scrofarum (1)		EbpC(13), EbpA(2)	EbpC (8), EbpA(1)	ST3(56) , ST5(15)	ST3(20), ST5(14), ST1(2)
